# Supplementary material for: Invisible ship tracks show large cloud sensitivity to aerosol
Source: Nature. 2022 Oct 5;610(7930):101–6. doi: 10.1038/s41586-022-05122-0 (PMC9534750; doi:10.1038/s41586-022-05122-0)
Supplement: Supplementary file 2 — Source Data Fig. 2 [file 41586_2022_5122_MOESM2_ESM.csv]

Fig 2 a, b	0	1	2	3	4	5	6	7	8	9	10	11	12	13	14	15	16	17	18	19	20	21	22	23
('True', 'Nd', anomaly)	1.013657451	1.043560386	1.062763333	1.074296474	1.071823359	1.070298314	1.066023111	1.055242181	1.053509712	1.043247342	1.034641862	1.028932095	1.025645256	1.022036433	1.01467073	1.009138584	1.008540273	1.006569624	1.009525776	1.002749681	1.000961423	1.00199151	1.001881719	1.00650537
('True', 'Nd', standard error)	0.004813526	0.003644677	0.003673163	0.00369976	0.003698278	0.003722712	0.003733353	0.003696564	0.003730706	0.003713066	0.00371587	0.003714651	0.003715666	0.003743038	0.003822188	0.004304003	0.004288281	0.00387394	0.004176242	0.00458008	0.004037183	0.003952372	0.00405669	0.005387013
('True', 'LWP', anomaly)	0.99669534	0.989765406	0.986928344	0.984127104	0.986867547	0.985173106	0.982596219	0.983175159	0.98975569	0.989566863	0.992897809	1.000472188	0.992851257	0.990684628	0.990886092	0.999639273	0.990162432	0.989623904	0.994313419	0.991923273	1.001860142	0.999577522	0.998478293	1.002239347
('True', 'LWP', standard error)	0.004339604	0.003225907	0.003131297	0.003071074	0.003066873	0.003055931	0.003163968	0.003049467	0.003016902	0.002980775	0.003050634	0.003200355	0.003225675	0.003198924	0.003128683	0.003731643	0.003818618	0.003359019	0.003450702	0.003809247	0.003489884	0.003430152	0.003411317	0.004556181
('True', 'albedo', anomaly)	1.002596086	1.005700194	1.008992775	1.008421077	1.008027395	1.006842763	1.006669886	1.005883866	1.006425254	1.004026691	1.003583394	1.004320244	1.002272646	1.000387419	0.999327881	1.001472987	0.999296886	0.998800711	1.001166364	0.998964864	1.001809323	1.000653463	1.002075545	1.001648759
('True', 'albedo', standard error)	0.001585795	0.001160357	0.001152016	0.001146042	0.001138805	0.001141468	0.001142901	0.001140898	0.001141845	0.001141256	0.001151327	0.001156345	0.00115762	0.001156628	0.001172938	0.001348143	0.001326904	0.001208328	0.001279451	0.001433566	0.001257039	0.001235041	0.001266496	0.001658025
('False', 'Nd', anomaly)	1.004721284	1.014282823	1.023184776	1.029389024	1.030872583	1.031006575	1.02664268	1.027520418	1.022971749	1.017562985	1.012188435	1.011009097	1.012202978	1.008005381	1.004916906	1.006041765	1.008320093	1.006125331	1.003448725	1.003954172	1.002028584	1.002427459	1.002229214	1.002792478
('False', 'Nd', standard error)	0.002458459	0.001813356	0.001807651	0.001827786	0.001838846	0.001851081	0.001858229	0.001873822	0.001876836	0.001884846	0.00188581	0.001897486	0.001925027	0.001936016	0.001987411	0.002293449	0.002268912	0.002030625	0.002155054	0.00239495	0.002121526	0.002091019	0.002126029	0.002769103
('False', 'LWP', anomaly)	0.992519498	0.996225178	0.995111048	0.992563248	0.995394647	0.999932766	1.000342727	1.003038287	1.004848361	1.006758451	1.005002141	1.00300467	1.004351377	1.002144337	1.008690238	1.00077939	1.009336114	1.003237963	1.007968783	1.00153482	1.000562906	1.003551483	1.001856565	0.994419575
('False', 'LWP', standard error)	0.0030584	0.002241029	0.002253895	0.002297805	0.002292385	0.0022843	0.0023696	0.002331679	0.002295053	0.002296763	0.002332695	0.002293252	0.00232253	0.002323896	0.002435843	0.002765037	0.002804137	0.002547792	0.002597447	0.002735481	0.002495051	0.002480247	0.002538825	0.003246677
('False', 'albedo', anomaly)	0.999573532	1.003338485	1.004426866	1.004476438	1.004656994	1.005007505	1.005286796	1.005637027	1.004577782	1.004086963	1.003080298	1.002206071	1.003024091	1.002271713	1.004170478	1.001484226	1.003055467	1.001528117	1.002863137	1.000130556	1.001445694	1.001633745	1.000989315	0.999690165
('False', 'albedo', standard error)	0.001020877	0.000745512	0.000734224	0.000733624	0.000731248	0.000733441	0.000736349	0.000739604	0.000741176	0.000742181	0.000744263	0.00074556	0.000751491	0.000759519	0.00078147	0.000889821	0.000892034	0.000797406	0.000850178	0.000937749	0.000831366	0.000820752	0.000835932	0.001078876
Fig 2 c-e	0	1	2	3	4	5	6	7	8	9	10	11	12	13	14	15	16	17	18	19	20	21	22	23
('chil', 'albedo', anomaly)	1.000365808	1.003967113	1.005639442	1.005537462	1.005559533	1.005495356	1.005660395	1.005745906	1.005070838	1.004067713	1.00318536	1.002728927	1.002830474	1.001781444	1.002898585	1.00149313	1.002024321	1.000786522	1.002404308	0.999844972	1.00154993	1.001401459	1.001256964	1.000200117
('chil', 'albedo', standard error)	0.000861046	0.000629127	0.000620788	0.000619571	0.000617183	0.000618974	0.000621048	0.000622911	0.000624096	0.000624614	0.000627344	0.000628935	0.000632847	0.000637956	0.000654006	0.000746161	0.000745059	0.000669259	0.000712699	0.000789049	0.000697732	0.000687561	0.00070151	0.000908721
('chil', 'Nd', anomaly)	1.00691972	1.021465588	1.032874595	1.040383684	1.040910171	1.040600272	1.036194968	1.034188188	1.03036025	1.023809512	1.017692343	1.015404061	1.015454395	1.011399814	1.00727722	1.006756333	1.008399801	1.006260825	1.004918621	1.003629753	1.001743703	1.002263682	1.002165965	1.00366883
('chil', 'Nd', standard error)	0.002201072	0.001634364	0.001633641	0.001649889	0.001656895	0.001667593	0.001673161	0.001679126	0.001685108	0.001688443	0.001689474	0.001696918	0.00171515	0.001725685	0.001769704	0.002029708	0.002011573	0.001803689	0.001921477	0.002127676	0.001882925	0.001853258	0.001888891	0.002471658
('cver', 'albedo', anomaly)	1.003734426	1.005792048	1.006998602	1.006807126	1.005150263	1.004928162	1.004630387	1.004233988	1.003428838	1.002810759	1.001518873	1.001228645	1.002374251	1.002527239	1.001452836	1.001826051	1.002272084	1.002568116	1.001510687	1.002651248	1.002838597	1.002811949	1.002629538	1.003356585
('cver', 'albedo', standard error)	0.000661982	0.000485711	0.000477659	0.000473726	0.000471634	0.000470195	0.000468778	0.000467708	0.000466236	0.000465227	0.000464428	0.000466092	0.00050188	0.00052995	0.000507422	0.000526559	0.000508645	0.000470575	0.000454227	0.000450953	0.000448978	0.000449008	0.000454003	0.000588119
('cver', 'Nd', anomaly)	1.011502332	1.020935372	1.026422474	1.028896283	1.025169774	1.020860371	1.01898322	1.012747194	1.009925194	1.007003165	1.004695379	1.002779963	1.000315918	1.001374833	0.998941557	0.999580227	0.999005415	1.001620403	1.000185032	0.998849667	1.000175384	0.999153433	0.999153634	0.999210623
('cver', 'Nd', standard error)	0.001844877	0.001355582	0.001336385		0.001320355	0.001309862	0.001303769	0.001296688	0.001287284	0.001279976	0.001277247	0.001287837	0.001397378	0.00143433	0.001362412	0.001452397	0.001397943	0.001293116	0.00125277	0.001240173	0.001236378	0.00123721	0.001253451	0.001621174
('ango', 'albedo', anomaly)	1.003409447	1.007019977	1.008387005	1.008595786	1.006942509	1.006316253	1.005255352	1.005495878	1.004974587	1.003876605	1.00292564	1.0026438	1.002526727	1.001998626	1.001791877	1.001860999	1.0025134	1.001276156	1.000356291	1.001602036	1.000868893	1.000789017	0.999846141	1.000502152
('ango', 'albedo', standard error)	0.000398292	0.000291622	0.000285976	0.000283638	0.000281731	0.000281002	0.000280051	0.000280425	0.000281966	0.00029762	0.000330688	0.000299903	0.000285969	0.000311467	0.000302756	0.000278074	0.000272188	0.000270122	0.000269145	0.000268937	0.000268774	0.000270516	0.00027556	0.000357388
('ango', 'Nd', anomaly)	1.024334925	1.039034112	1.047781825	1.050147562	1.047476748	1.04345299	1.036492408	1.031147384	1.027531045	1.023344533	1.017891573	1.014017646	1.011933226	1.009469335	1.007364284	1.006224735	1.005845897	1.005630139	1.003491359	1.003231971	1.002410738	1.002910779	1.002950551	1.002265276
('ango', 'Nd', standard error)	0.001112011	0.000823331	0.000813623	0.000809386	0.000805183	0.000801402	0.000795199	0.000792915	0.000798395	0.000860156	0.000929317	0.0008237	0.000803233	0.000882671	0.000840447	0.000774049	0.000762953	0.000758914	0.00075593	0.000756043	0.000757835	0.000765102	0.000782609	0.001020529
('azor', 'albedo', anomaly)	1.001512455	1.00491182	1.005716663	1.005111097	1.004380906	1.003910986	1.004094477	1.003632645	1.002995106	1.002047589	1.001920695	1.001870039	1.001540181	1.001398171	1.00197471	1.001553132	1.001609703	1.001608512	1.001481328	1.001650775	1.001617741	1.00168348	1.001352908	1.001448702
('azor', 'albedo', standard error)	0.000292489	0.000212198	0.000206967	0.00020564	0.000205496	0.000205777	0.00020651	0.000207273	0.000208206	0.000209268	0.000211451	0.000219439	0.000241111	0.000249589	0.00025321	0.000244638	0.000226829	0.000217948	0.000217261	0.000218204	0.000219588	0.000222232	0.000228645	0.000300267
('azor', 'Nd', anomaly)	1.006016909	1.01662342	1.02299304	1.0226229	1.019425801	1.015267946	1.012721555	1.009229687	1.006351867	1.005631627	1.003240728	1.002030537	1.001378093	1.001814879	0.999483184	0.999831072	0.999552259	0.998839431	0.99886387	0.998805578	0.998793343	0.999124405	0.997904956	0.99683705
('azor', 'Nd', standard error)	0.000907915	0.000664463	0.000651785	0.000647883	0.000647014	0.000646369	0.000647408	0.000649481	0.000652732	0.000658068	0.000664264	0.000690046	0.00074731	0.000779075	0.000795806	0.000774094	0.000713972	0.000685325	0.00068319	0.000685989	0.000690965	0.000701086	0.00072212	0.00094829
LWP data
index	0	1	2	3	4	5	6	7	8	9	10	11
from time in h	0	2	4	6	8	10	12	14	16	18	20	22
('chil', 'LWP', anomaly)	0.994185196	0.991590928	0.994527782	0.996674612	1.001490859	1.002011552	1.00019714	1.002490571	1.001596942	1.001965806	1.001752934	0.999273793
('chil', 'LWP', standard error)	0.00149318	0.001315154	0.001317529	0.001350373	0.001316634	0.001336536	0.001348073	0.001483121	0.001536031	0.001543664	0.001445902	0.001638646
('cver', 'LWP', anomaly)	1.005291816	1.008219715	1.003710434	1.007802908	1.00688986	1.007097067	1.007671978	1.008354543	1.008428417	1.007459136	1.007996043	1.00858662
('cver', 'LWP', standard error)	0.001165375	0.000994319	0.000985374	0.000994804	0.00100036	0.000997435	0.001101276	0.00111446	0.001070594	0.000982216	0.000971547	0.001098527
('ango', 'LWP', anomaly)	0.997947442	0.997063839	0.997454445	0.999969497	1.001029723	0.999744421	1.000035493	1.001424428	1.00206588	1.002036719	1.000959569	1.000141255
('ango', 'LWP', standard error)	0.00075868	0.000652079	0.000647689	0.000652146	0.000677954	0.000743393	0.000709118	0.000686598	0.000645887	0.000641115	0.00064562	0.000730467
('azor', 'LWP', anomaly)	1.00228678	1.001559062	1.003846675	1.004689462	1.006350543	1.005254376	1.003601534	1.005552825	1.006214085	1.006250248	1.005462676	1.007033975
('azor', 'LWP', standard error)	0.000688302	0.000586655	0.000591453	0.000599069	0.000608192	0.000628223	0.000707647	0.000732691	0.000657223	0.000639251	0.000646415	0.000752125
