# Supplementary material for: Invisible ship tracks show large cloud sensitivity to aerosol
Source: Nature. 2022 Oct 5;610(7930):101–6. doi: 10.1038/s41586-022-05122-0 (PMC9534750; doi:10.1038/s41586-022-05122-0)
Supplement: Supplementary file 3 — Source Data Fig. 3 [file 41586_2022_5122_MOESM3_ESM.csv]

la	lo	LWP_anom	Nd_anom	Nd_count
-50	-90	1.024260515	1.00025068	46015
-50	-80	0.999575473	1.015185642	840605
-50	-70	1.005333442	0.998992835	89470
-50	-60	0.998446445	1.007019348	2056400
-50	-50	1.004417944	1.002540084	705939
-50	-40	1.004107759	0.997922422	211386
-50	-30	1.015117738	0.998684582	172142
-50	-20	1.013353479	1.009230065	153274
-50	-10	0.995547808	1.000483881	158271
-50	0	1.002850375	0.994103949	159239
-50	10	1.017228345	0.994062023	107920
-50	20	1.007858476	0.998321611	32912
-40	-90	1.012154137	1.018678909	382214
-40	-80	1.003133362	1.020776435	2547673
-40	-70	0.995226891	1.010794583	411531
-40	-60	1.003112211	1.002885352	2796387
-40	-50	1.004785789	1.00579695	5737823
-40	-40	1.00700359	1.004677605	3217657
-40	-30	1.001968268	1.003909108	3447204
-40	-20	1.000251243	1.002266463	4459798
-40	-10	1.001414165	1.003334048	6171208
-40	0	0.999394555	1.010804286	7833099
-40	10	1.003639366	1.011789295	7533740
-40	20	1.016207691	1.005438867	3051342
-30	-90	1.001365926	1.035125195	683952
-30	-80	1.004648042	1.028920197	2616406
-30	-70	0.997473122	1.010369671	2704960
-30	-60			0
-30	-50	1.004304561	0.99859539	10414118
-30	-40	1.0050744	0.99906835	13891172
-30	-30	1.006069806	1.006090178	11576020
-30	-20	1.0040706	1.007354642	13024714
-30	-10	1.005850834	1.011439953	14283230
-30	0	1.005276483	1.021782641	20152202
-30	10	1.003863637	1.018043817	24793065
-30	20	1.008390764	1.00799948	4284265
-20	-90	0.998852243	1.0239569	638933
-20	-80	1.000419532	1.018018299	7156301
-20	-70	0.999470918	1.010249263	3005706
-20	-60			0
-20	-50	0.98234647	1.000475704	140995
-20	-40	1.00520706	0.994154573	11599903
-20	-30	1.010893244	1.001267327	4346602
-20	-20	1.010735598	1.014862698	6157586
-20	-10	1.00742382	1.027008769	8864273
-20	0	1.003901892	1.028698515	9251974
-20	10	0.994019196	1.01925576	13015709
-20	20			0
-10	-90	1.001814825	1.019276714	1083812
-10	-80	1.001147088	1.006344989	6839283
-10	-70			0
-10	-60			0
-10	-50			0
-10	-40	1.004811653	1.001303418	1948884
-10	-30	1.001359379	1.008941055	7982621
-10	-20	1.004680708	1.014541614	5379233
-10	-10	0.999742194	1.008488735	3413013
-10	0	0.997268475	1.020316954	9741029
-10	10	0.998943859	1.007402861	11646799
-10	20			0
0	-90	1.000254741	1.006167046	2033740
0	-80	1.0042062	1.002664124	6636815
0	-70			0
0	-60			0
0	-50	0.998224901	1.000304049	4341889
0	-40	1.001647299	1.000178184	10912657
0	-30	1.001414542	1.001000757	12091501
0	-20	0.992799069	1.00344672	2401564
0	-10	0.998426231	1.002171159	12617755
0	0	0.998334376	0.999709782	12603774
0	10	0.99767144	0.99576756	6480526
0	20			0
10	-90	0.994668557	1.003532251	3456059
10	-80	0.994193511	0.99866842	15597608
10	-70	0.992693568	0.984119711	6444154
10	-60	0.994120966	0.998421596	7056521
10	-50	1.001410498	1.002396594	6473369
10	-40	1.003072204	1.002851364	5669776
10	-30	1.004332651	1.00428366	10619467
10	-20	0.996864153	1.00503372	11673836
10	-10	0.995366162	0.994393372	3879899
10	0	0.997067621	1.00464317	393897
10	10			0
10	20			0
20	-90	1.002881453	0.994072723	7003533
20	-80	0.990233952	0.986452506	15914357
20	-70	0.986709304	0.985672968	12998699
20	-60	1.002184273	1.009159966	8812952
20	-50	1.007213473	1.006764891	4772180
20	-40	1.003905806	1.005755404	3361491
20	-30	1.001481299	1.010299008	6100854
20	-20	0.999299656	1.007940506	12192407
20	-10			0
20	0			0
20	10			0
20	20			0
30	-90	1.01026011	0.993167878	2303644
30	-80	1.007899684	1.000483521	5424946
30	-70	1.010528258	0.997508536	14717077
30	-60	1.005339849	1.001163674	12791832
30	-50	1.009047495	1.0050993	11885565
30	-40	1.011515308	1.008788938	11260321
30	-30	1.009930487	1.011265872	11665564
30	-20	1.002837058	1.005633321	22287151
30	-10	1.002777511	1.005303976	14525334
30	0			0
30	10	1.016405366	1.000574982	847507
30	20	1.006455828	1.002511614	2472601
40	-90			0
40	-80		1.042310197	6503
40	-70	1.011998862	0.995629718	4768116
40	-60	1.005369369	0.997481469	13170028
40	-50	1.004645208	1.001768376	18466414
40	-40	1.005688315	1.004062798	20767079
40	-30	1.004144431	1.004846694	22350127
40	-20	1.003642924	1.00888796	23868841
40	-10	1.00660359	1.007390422	24290316
40	0	1.00091695	0.990465812	5453265
40	10	1.001700765	0.992494124	10343750
40	20	0.99490464	0.992316759	6202927
50	-90
50	-80			0
50	-70			0
50	-60	0.998461751	0.998651726	198847
50	-50	1.00126895	1.005256038	2307733
50	-40	1.005586974	1.003562613	7155252
50	-30	1.006107857	1.002297741	9274025
50	-20	1.002885996	1.004475975	11592599
50	-10	1.006743925	1.005445418	20189547
50	0	1.012627921	0.997923325	2176828
50	10			0
50	20			0
