# Supplementary material for: Invisible ship tracks show large cloud sensitivity to aerosol
Source: Nature. 2022 Oct 5;610(7930):101–6. doi: 10.1038/s41586-022-05122-0 (PMC9534750; doi:10.1038/s41586-022-05122-0)
Supplement: Supplementary file 4 — Source Data Extended Data Fig. 5 [file 41586_2022_5122_MOESM4_ESM.csv]

	Nd anomaly	Nd ste	significant truth val	albedo anomaly	ste	significant truth val
0	-4.9021453857421900	4.469846746202230	0.0	-0.013360351	0.00765503	0
1	1.7037811279296900	3.027486536462940	0.0	0.016540527	0.005348021	1
2	0.56646728515625	4.217411073233160	0.0	0.00037086	0.003024808	0
3	33.80390930175780	5.57982684036218	1.0	0.05446437	0.009433937	1
4	7.4068450927734400	2.7435252598353800	1.0	0.005407274	0.005831131	0
5	6.0541534423828100	3.7723159762598400	0.0	-0.010184705	0.005326558	0
6	-4.50384521484375	6.378113621037230	0.0	-0.008184165	0.005338802	0
7	5.700996398925780	3.672948858259330	0.0	-0.008002132	0.004030793	0
8	3.6200408935546900	6.984126635128300	0.0	0.001413584	0.006246829	0
9	22.443382263183600	7.0728160067017100	1.0	0.027254343	0.004577166	1
10	7.90789794921875	3.065295867879590	1.0	0.015067935	0.005862746	1
11	15.798377990722700	3.501522561837010	1.0	0.003720224	0.00647503	0
12	2.28033447265625	2.881770574517170	0.0	-0.008584708	0.005520596	0
13	21.607704162597700	11.190446294747500	0.0	0.021506786	0.010171941	1
14	-5.5149078369140600	3.523430933921240	0.0	-0.002579838	0.005999925	0
15	-5.759368896484380	3.9918475076017700	0.0	-0.001578689	0.006018999	0
16	5.204109191894530	2.4757758533642000	1.0	-0.012857437	0.007920429	0
17	-2.8203125	3.479409712869950	0.0	0.014083356	0.006342256	1
18	-15.339859008789100	5.004271594407820	0.0	-0.005285323	0.007681582	0
19	13.525299072265600	4.3692638817595800	1.0	0.010494709	0.00847008	0
20	5.5624847412109400	1.1948565979264600	1.0	-0.001568735	0.002056507	0
21	2.1085968017578100	1.3989443469375000	0.0	0.004132152	0.002062987	1
22	4.03350830078125	1.572119103410480	1.0	0.002862513	0.002263519	0
23	3.659576416015630	1.2501367597141500	1.0	0.000186443	0.001924734	0
24	7.1424713134765600	1.5341474041132300	1.0	0.002345294	0.002104815	0
25	5.0069732666015600	1.2470726843786200	1.0	0.002319902	0.001809787	0
26	5.747093200683590	1.1749412321825700	1.0	0.005972862	0.001941266	1
27	3.5809860229492200	1.235432342054160	1.0	0.002117723	0.002316254	0
28	7.4079132080078100	1.4950856950848300	1.0	-0.00027734	0.002002156	0
29	6.6853485107421900	1.4272951274525100	1.0	0.000986874	0.002178229	0
30	4.049407958984380	1.416891039295450	1.0	-0.000625283	0.001970251	0
31	3.8233642578125	1.2921968591204400	1.0	0.004154712	0.002203201	0
32	6.7275543212890600	1.5702225446912600	1.0	0.006781936	0.001878223	1
33	2.9317169189453100	1.3340517475370300	1.0	-0.005109996	0.001976951	0
34	6.5872802734375	1.4765028964672900	1.0	0.00088191	0.002212514	0
35	1.7005157470703100	1.4230032546728100	0.0	0.001614988	0.002207905	0
36	1.9879302978515600	1.6220044818551800	0.0	-0.004843831	0.002279419	0
37	5.8090972900390600	1.4760289835218600	1.0	0.007986307	0.00196784	1
38	1.886016845703130	1.6104991120189500	0.0	0.007542491	0.002225379	1
39	4.5025787353515600	1.2459286451188900	1.0	0.007814765	0.002025932	1
40	4.169952392578130	1.2557335565794800	1.0	0.002259612	0.001541998	0
41	5.198272705078130	0.9117723707389950	1.0	0.004068226	0.001442964	1
42	0.9514617919921880	0.9990652015901500	0.0	0.000843316	0.001456221	0
43	6.6643524169921900	1.0477729970711300	1.0	0.007183373	0.001421068	1
44	3.4536056518554700	0.9292230864847290	1.0	0.002258062	0.00148918	0
45	6.11968994140625	0.9895006924407710	1.0	0.002521574	0.001593905	0
46	4.915618896484380	1.1069783049766000	1.0	0.002477288	0.001555311	0
47	4.41741943359375	1.1304608694702400	1.0	0.004526377	0.0016349	1
48	7.433845520019530	1.0041882806301300	1.0	0.004990995	0.001566158	1
49	5.0491485595703100	0.8853014442046310	1.0	0.004600465	0.001589136	1
50	2.817962646484380	0.9007123556403360	1.0	0.005815685	0.001468319	1
51	2.5587921142578100	1.1040525130205300	1.0	0.004197598	0.001597716	1
52	5.227081298828130	1.0470297838832000	1.0	0.007575929	0.001499163	1
53	6.8598175048828100	0.9120271678202790	1.0	0.005786657	0.00141031	1
54	5.8943328857421900	0.9646210895192000	1.0	0.004565001	0.001344882	1
55	3.84039306640625	1.005216150879990	1.0	0.004881501	0.001438516	1
56	4.426017761230470	1.042617147509790	1.0	0.004770219	0.001567954	1
57	4.676544189453130	1.0903739754207500	1.0	0.002572417	0.001509288	0
58	2.0127105712890600	0.9951202090233250	1.0	0.001889467	0.001524081	0
59	3.2704391479492200	0.8260791277045530	1.0	0.001061022	0.001435187	0
60	6.35540771484375	0.8979333892264510	1.0	0.005927861	0.001236697	1
61	5.466766357421880	0.8901683578517460	1.0	0.006820977	0.00128404	1
62	4.982269287109380	0.8414373557440740	1.0	0.001729846	0.001204089	0
63	3.139862060546880	0.9179997766684010	1.0	0.00451082	0.001263977	1
64	3.6292877197265600	1.0435589217820700	1.0	0.002854168	0.001337677	1
65	4.52508544921875	0.7767879757292330	1.0	0.003849864	0.001169554	1
66	4.725067138671880	0.8460849097688270	1.0	0.003757	0.001188504	1
67	4.460113525390630	0.7880958269576590	1.0	0.006356776	0.001327509	1
68	5.373992919921880	0.8835706503133630	1.0	0.002872169	0.001289706	1
69	4.4279022216796900	0.9496429782696610	1.0	0.000787854	0.001310191	0
70	4.3013763427734400	0.79731441864846	1.0	-0.001850963	0.001122567	0
71	3.54852294921875	0.7740554606799650	1.0	0.000831962	0.001311029	0
72	5.3407440185546900	0.8875810726267290	1.0	0.002889365	0.00122803	1
73	3.58148193359375	0.9996375828687900	1.0	-0.001857728	0.001280106	0
74	3.6773529052734400	0.9432720218960900	1.0	0.003839076	0.001418179	1
75	2.1959228515625	0.9008744033333540	1.0	-0.001290858	0.00121689	0
76	5.7640533447265600	0.8919950318567960	1.0	0.002138972	0.001187127	0
77	2.328643798828130	0.864934873071366	1.0	0.001511872	0.001177612	0
78	5.5598907470703100	0.7716678234182640	1.0	0.001886606	0.001278801	0
79	5.1895294189453100	1.0176111947900500	1.0	-0.001694411	0.001150277	0
80	5.31689453125	0.7087351638918600	1.0	0.003626585	0.001116737	1
81	4.6539154052734400	0.7419458591810490	1.0	0.002295613	0.00107192	1
82	4.5465240478515600	0.7265335808941110	1.0	0.00145179	0.001009812	0
83	3.99530029296875	0.683238645897404	1.0	0.002358794	0.001064592	1
84	4.278106689453130	0.788930430199314	1.0	0.00139451	0.001095789	0
85	2.39166259765625	0.7400497000023890	1.0	0.000332922	0.001158765	0
86	4.764801025390630	0.7913553510898550	1.0	0.003851563	0.001164235	1
87	-0.1649932861328130	0.8248962191329930	0.0	0.002209336	0.00117642	0
88	3.9674224853515600	0.7362794782192090	1.0	0.003076464	0.001021222	1
89	5.43231201171875	0.7900012875852920	1.0	-4.39E-05	0.001043469	0
90	4.797569274902340	0.723973738685506	1.0	0.004452229	0.001112009	1
91	3.4167327880859400	0.7362342488817770	1.0	0.007464767	0.0011291	1
92	4.1210479736328100	0.702111662745127	1.0	0.002213031	0.001100199	1
93	4.116096496582030	0.726281445912612	1.0	0.00628382	0.00115461	1
94	4.1977386474609400	0.8615495252960550	1.0	0.003685594	0.001070729	1
95	3.8618621826171900	0.7314037856740850	1.0	0.006153494	0.001114522	1
96	4.7841949462890600	0.747399695185037	1.0	0.00186038	0.001114625	0
97	3.80950927734375	0.8326401587132020	1.0	0.003639638	0.000995382	1
98	3.79931640625	0.8333729493674800	1.0	0.000179648	0.00109555	0
99	2.7040863037109400	0.790587967411753	1.0	0.001657665	0.001108242	0
100	5.5372314453125	0.7303596880482960	1.0	0.004244089	0.0010092	1
101	2.5385284423828100	0.7656874586692670	1.0	0.002711654	0.000964651	1
102	4.390068054199220	0.6750154910327140	1.0	0.001404524	0.001079981	0
103	3.5816192626953100	0.6552618438463460	1.0	-0.001318425	0.0009965	0
104	5.549652099609380	0.7079574808230210	1.0	0.003370523	0.000984906	1
105	5.433738708496090	0.6170210719196450	1.0	0.004842579	0.00091043	1
106	4.3708648681640600	0.6357740761118780	1.0	0.001596153	0.00090741	0
107	5.25738525390625	0.7022857431716200	1.0	0.000756234	0.000980659	0
108	3.612701416015630	0.7159921804304410	1.0	7.22E-05	0.000978488	0
109	2.9751129150390600	0.7729942720725880	1.0	0.003190309	0.001016454	1
110	3.6190185546875	0.6373895621448330	1.0	0.001551062	0.000956841	0
111	4.934135437011720	0.6097594240813720	1.0	-0.00037989	0.000958678	0
112	4.3264312744140600	0.7615209576542520	1.0	0.001690984	0.000971975	0
113	5.1240234375	0.670493156618832	1.0	0.002083868	0.000938174	1
114	4.2858123779296900	0.7842504163119140	1.0	0.003169268	0.000944419	1
115	4.524322509765630	0.6616154994514470	1.0	0.000899583	0.000907718	0
116	4.361846923828130	0.6521656056491740	1.0	0.004501402	0.000958543	1
117	6.024810791015630	0.6307289241397130	1.0	0.001937747	0.000936386	1
118	2.958831787109380	0.6737466758456400	1.0	0.004658401	0.000968807	1
119	2.7714691162109400	0.6354167493533290	1.0	0.002826422	0.001006722	1
120	3.506195068359380	0.5864370647072460	1.0	0.002166033	0.000888861	1
121	3.808929443359380	0.6058986461351730	1.0	0.001398146	0.000854868	0
122	3.42236328125	0.6129951430571980	1.0	0.001460373	0.000945973	0
123	4.00848388671875	0.5583889851881520	1.0	0.002562642	0.000846027	1
124	3.6149139404296900	0.6131941319046290	1.0	0.001814842	0.000899944	1
125	4.947906494140630	0.6499788399091870	1.0	0.001907289	0.000896949	1
126	3.94610595703125	0.613982636714871	1.0	0.001772165	0.000858493	1
127	6.008392333984380	0.5631441014964220	1.0	0.001217067	0.000885158	0
128	3.925750732421880	0.563016563710675	1.0	0.002242416	0.00087093	1
129	5.777069091796880	0.5904468339013560	1.0	0.004312754	0.000891208	1
130	4.35369873046875	0.617184952751318	1.0	0.003233284	0.000956186	1
131	3.369537353515630	0.65850387538477	1.0	0.003553599	0.000930685	1
132	4.2490997314453100	0.5958237549204650	1.0	0.00155884	0.00087605	0
133	5.559295654296880	0.5978695571286310	1.0	0.001594603	0.000856884	0
134	4.3606414794921900	0.6109769943081110	1.0	0.002042592	0.000928417	1
135	6.1492156982421900	0.6759336551880320	1.0	0.002623856	0.000883183	1
136	4.53436279296875	0.6146609853748070	1.0	0.00243023	0.000928221	1
137	4.294822692871090	0.6251045872995920	1.0	0.002582014	0.000926344	1
138	5.3386077880859400	0.6328215090791070	1.0	-6.74E-06	0.000896494	0
139	4.45086669921875	0.5483826096442420	1.0	0.001924485	0.00087608	1
140	6.555572509765630	0.6497149704156180	1.0	0.005049586	0.000848415	1
141	4.391632080078130	0.5544403344406100	1.0	0.005826771	0.000805564	1
142	4.7834320068359400	0.5607699369786320	1.0	0.002802312	0.000820988	1
143	4.4807281494140600	0.5539329032892490	1.0	0.001397669	0.000837436	0
144	5.0732269287109400	0.5534164910965200	1.0	0.001195669	0.000790976	0
145	4.897979736328130	0.57275177107132	1.0	0.003004342	0.000829717	1
146	3.4526824951171900	0.5474986757317560	1.0	0.000549972	0.000788507	0
147	3.102081298828130	0.5892460823831360	1.0	0.00137192	0.000834478	0
148	4.3115234375	0.5641577510388970	1.0	0.002774775	0.000844887	1
149	3.647735595703130	0.5774320816523590	1.0	-0.000669718	0.000794426	0
150	3.768707275390630	0.6047521221088870	1.0	0.001418173	0.000798881	0
151	4.197845458984380	0.5409255532199550	1.0	0.000944555	0.000736429	0
152	5.860015869140630	0.5499088270754660	1.0	0.003456354	0.00078744	1
153	5.13946533203125	0.5345267237138890	1.0	0.004150748	0.000841284	1
154	3.5034027099609400	0.5999285691391380	1.0	0.002533525	0.000832011	1
155	3.27996826171875	0.5273886681506960	1.0	0.001934052	0.000817742	1
156	3.2194061279296900	0.6672765629262170	1.0	0.002022564	0.000827929	1
157	3.0594329833984400	0.5556327805468130	1.0	0.000635087	0.000838847	0
158	4.902374267578130	0.5638165038338420	1.0	0.002965212	0.000785292	1
159	5.1509857177734400	0.5791235612129500	1.0	0.003049195	0.000799755	1
160	4.908050537109380	0.5646442408112040	1.0	0.000482619	0.000824435	0
161	5.102752685546880	0.551729155605129	1.0	0.000432789	0.000768938	0
162	5.19720458984375	0.5591643351083140	1.0	0.000389159	0.000772665	0
163	5.0870513916015600	0.5662180250434890	1.0	0.00438115	0.00080892	1
164	4.15509033203125	0.5810102192657720	1.0	0.003525913	0.000750319	1
165	6.23980712890625	0.5455310464808520	1.0	0.00368017	0.000745156	1
166	4.131813049316410	0.4995255885683810	1.0	0.0033755	0.000806065	1
167	3.62689208984375	0.5310559461573750	1.0	0.002920389	0.00080464	1
168	5.8186187744140600	0.560002589633571	1.0	0.004472435	0.000788163	1
169	4.8760223388671900	0.5318118519008410	1.0	0.00390017	0.000729508	1
170	3.734375	0.4904523429935200	1.0	0.001912594	0.000724541	1
171	4.68243408203125	0.5398608162658700	1.0	0.002194017	0.000786304	1
172	4.2388916015625	0.5615689208045960	1.0	-0.000613153	0.00077831	0
173	3.5690460205078100	0.5375444776578940	1.0	0.004550457	0.000803182	1
174	5.3425445556640600	0.5940221992899940	1.0	0.00389117	0.000776253	1
175	2.1924285888671900	0.5099859494145580	1.0	0.000970364	0.000745516	0
176	3.6611175537109400	0.5358417904713930	1.0	0.000563592	0.000822086	0
177	4.46826171875	0.5281542284632390	1.0	0.003761828	0.000780612	1
178	4.8296661376953100	0.5179828239718020	1.0	0.001967132	0.000762024	1
179	2.2535247802734400	0.5191213094695500	1.0	0.00070709	0.000760835	0
180	4.3527984619140600	0.5591136346649520	1.0	0.003490597	0.000757042	1
181	5.7484130859375	0.5374623360756880	1.0	0.003607213	0.000732655	1
182	4.7601470947265600	0.5055054467705400	1.0	0.001251221	0.000702813	0
183	4.4385986328125	0.506840076569683	1.0	0.000973105	0.000728656	0
184	3.888275146484380	0.5012026624736580	1.0	0.000770986	0.000719973	0
185	3.7086105346679700	0.47515955213653300	1.0	0.00246948	0.00075011	1
186	4.0592498779296900	0.5082395974934490	1.0	0.002632916	0.000725347	1
187	6.029815673828130	0.5102303644429360	1.0	0.003840327	0.000738459	1
188	3.7607650756835900	0.4909222050388700	1.0	0.002338409	0.00074113	1
189	4.607177734375	0.543442386651882	1.0	0.002989829	0.00072193	1
190	4.7796478271484400	0.4770904534606850	1.0	0.002173871	0.000706243	1
191	4.501678466796880	0.4899498175163370	1.0	0.003379822	0.000724688	1
192	4.6922760009765600	0.5268333553687410	1.0	0.002449453	0.000739918	1
193	3.9894256591796900	0.48484725131148500	1.0	0.001610041	0.000705329	1
194	5.3168792724609400	0.5307558337189640	1.0	0.003789037	0.000756297	1
195	4.0648193359375	0.4978549238895340	1.0	0.00317359	0.000726223	1
196	5.19805908203125	0.45709652330459200	1.0	0.002616823	0.000682404	1
197	4.2119140625	0.5212564437121230	1.0	0.000831544	0.000719951	0
198	4.501068115234380	0.46939889764178300	1.0	0.000965357	0.000717453	0
199	3.961883544921880	0.5115510007053080	1.0	0.002689898	0.000707407	1
200	5.7190704345703100	0.4395645888881420	1.0	0.001637816	0.000707583	1
201	3.8661956787109400	0.4711746535467280	1.0	0.001672328	0.000700672	1
202	4.6543731689453100	0.4485055541994020	1.0	0.003173262	0.000696501	1
203	5.6116485595703100	0.4666796341559680	1.0	0.004095435	0.000691143	1
204	3.3793792724609400	0.5076912611193820	1.0	0.000204027	0.000700527	0
205	4.15191650390625	0.5256774101719270	1.0	0.00049746	0.000675291	0
206	2.893096923828130	0.4920328153649770	1.0	0.001935959	0.00068465	1
207	5.825897216796880	0.48626216985743600	1.0	0.002163142	0.000648606	1
208	4.40887451171875	0.49119413604358900	1.0	0.000540435	0.000694359	0
209	4.59912109375	0.48128277156627900	1.0	0.002067685	0.000697496	1
210	4.32763671875	0.48024746784109700	1.0	0.001049638	0.000721709	0
211	5.2297515869140600	0.5488255835761910	1.0	0.002667665	0.000705668	1
212	3.8441314697265600	0.4671462396721760	1.0	0.002329141	0.000694155	1
213	3.452606201171880	0.4718188960633830	1.0	0.00211376	0.000696345	1
214	4.181922912597660	0.43313115217042100	1.0	0.001815796	0.000686896	1
215	3.66473388671875	0.4569253153758550	1.0	0.004328281	0.000682427	1
216	4.3594818115234400	0.5003996270207470	1.0	0.002728224	0.000689646	1
217	5.019256591796880	0.5157695822411150	1.0	0.003324509	0.000699666	1
218	3.991363525390630	0.512786287534499	1.0	0.000896454	0.000692822	0
219	4.6138153076171900	0.46576810388788700	1.0	0.001841843	0.00068142	1
220	4.4237213134765600	0.4525747102010080	1.0	0.002202362	0.000666112	1
221	4.556732177734380	0.4375498407966700	1.0	0.001930714	0.000652455	1
222	3.603912353515630	0.4575250518696370	1.0	0.002996355	0.000678528	1
223	3.29083251953125	0.43400346727803900	1.0	-0.000498652	0.000654788	0
224	5.1424560546875	0.4528487455272030	1.0	0.001316965	0.000647499	1
225	4.4000396728515600	0.42916063821666600	1.0	0.00421676	0.000676859	1
226	4.8533782958984400	0.4488970591099520	1.0	0.004535973	0.000642066	1
227	3.836395263671880	0.4393543116342250	1.0	0.00264293	0.000657809	1
228	5.3525238037109400	0.4411418481816970	1.0	0.001093566	0.00065415	0
229	4.014923095703130	0.4536984843407980	1.0	0.004404336	0.000648162	1
230	4.6175079345703100	0.4650849343085780	1.0	0.001681447	0.000645201	1
231	4.9205169677734400	0.425704530392585	1.0	0.003092527	0.000638047	1
232	2.6509857177734400	0.41979554841103300	1.0	0.001881361	0.000688915	1
233	3.9170379638671900	0.4562758371284320	1.0	0.002747744	0.000672019	1
234	4.0892486572265600	0.4473946773455640	1.0	0.003317237	0.000663993	1
235	4.0080413818359400	0.4668550226206240	1.0	0.004754186	0.000667133	1
236	4.2238922119140600	0.4638354481980900	1.0	0.003593147	0.000663749	1
237	5.3923492431640600	0.4484003113252980	1.0	0.002954483	0.000666482	1
238	4.5277557373046900	0.45316998059160300	1.0	0.002895296	0.00065595	1
239	4.7926025390625	0.4438795715516200	1.0	0.002747178	0.000652827	1
240	4.695220947265630	0.44724764505920900	1.0	0.003476411	0.000614587	1
241	4.3909454345703100	0.42405935712816400	1.0	0.003049076	0.000599648	1
242	4.58367919921875	0.43646094707110100	1.0	0.002361119	0.000622808	1
243	4.044708251953130	0.42957909294635100	1.0	0.001447469	0.000637355	1
244	3.86199951171875	0.44004625020519900	1.0	0.001381487	0.000672848	1
245	4.525665283203130	0.4621151677189960	1.0	0.004340619	0.000641831	1
246	4.9755401611328100	0.46883377558956900	1.0	0.00544095	0.000648268	1
247	5.013641357421880	0.48278572327408100	1.0	0.003683507	0.000631646	1
248	3.6687164306640600	0.4346224400701760	1.0	0.002968967	0.000642915	1
249	4.63092041015625	0.3944090637627810	1.0	0.001241624	0.000619196	1
250	3.83734130859375	0.41770930658899700	1.0	0.003212184	0.00061769	1
251	3.711639404296880	0.4330805036860460	1.0	0.003820956	0.00063283	1
252	4.506988525390630	0.41617242629230500	1.0	3.98E-05	0.000606248	0
253	4.8061370849609400	0.46387545806819500	1.0	0.002852112	0.000676753	1
254	4.972259521484380	0.4520364025900420	1.0	0.003284752	0.000615071	1
255	5.3181915283203100	0.41876405201947900	1.0	0.001483381	0.000625692	1
256	4.9882659912109400	0.4279847020034940	1.0	0.003093302	0.000619412	1
257	2.008575439453130	0.4589836208610540	1.0	0.001262635	0.000649551	0
258	4.7823944091796900	0.42675322150547800	1.0	0.002722502	0.000629281	1
259	5.4020233154296900	0.448796559021974	1.0	0.002187967	0.000624699	1
