# Supplementary material for: Invisible ship tracks show large cloud sensitivity to aerosol
Source: Nature. 2022 Oct 5;610(7930):101–6. doi: 10.1038/s41586-022-05122-0 (PMC9534750; doi:10.1038/s41586-022-05122-0)
Supplement: Supplementary file 5 — Source Data Extended Data Fig. 6 [file 41586_2022_5122_MOESM5_ESM.csv]

	0	1	2	3	4	5	6	7	8	9	10	11	12	13	14	15	16	17	18	19	20	21	22	23
('vunstab', 'Nd', 0)	0.9973508359252077	0.9996174888801725	1.0007064638756495	1.0012845430452135	1.000905463825702	0.9995345651830562	0.9982565819071133	0.9980319300484886	0.9967065671490831	0.9951126882512242	0.9955669513454005	0.9952080955468857	0.9965023405032266	0.9952768656839965	0.9961764840456973	0.9965913782614022	0.9943980883022487	0.9933569710885664	0.99400180437761	0.9954267934912714	0.9948275611136054	0.994216299867481	0.9948241257037134	0.9960283546706098
('vunstab', 'Nd', 1)	0.0007627059218269019	0.0005494680970193809	0.0005341481621504503	0.0005289707678291459	0.000527363684022029	0.0005259480581870767	0.0005255952777564965	0.0005268719625884404	0.0005279789369139762	0.0005342090621489869	0.0005438338868013973	0.0005551013586041933	0.0005708738275370509	0.0005833227225090454	0.0005905043200418938	0.0006043733415337231	0.000613726926406312	0.0005932561195245839	0.0005866433841905193	0.0005844433195390063	0.0005719644175235348	0.0005711646543955047	0.0005864920823280776	0.0007675080099871311
('vunstab', 'LWP', 0)	0.9978783738087683	0.9971957390041978	0.99684923481915	0.9989151820414793	0.9991379796121141	1.0001136249468592	0.9994642546433705	1.0004639240593303	1.0013385823899104	1.0006171384115343	1.0000785112551098	0.9986425733089777	0.9982326243162951	1.0015288439756647	1.0019338549335082	0.9999024320266422	1.0013986516197744	1.0016854335790346	1.0012184641677804	0.9997126787134807	0.9990506325846947	1.0000152733687608	0.9991760301187241	1.0021582869737442
('vunstab', 'LWP', 1)	0.0009395893124863162	0.000674835790637739	0.0006559528041438515	0.0006517016821909479	0.0006525370859919193	0.0006545498101362692	0.000656555944726518	0.0006601551025355645	0.000663317795902233	0.0006690443291083943	0.0006805453468912782	0.0006917001369011351	0.0007125266950103353	0.0007352670528724339	0.0007420678853828225	0.0007616850168053272	0.000783450909972186	0.0007629975312929524	0.0007491700501230776	0.0007384533884712147	0.000720825958032441	0.0007222449160246232	0.000738748990398463	0.0009647302808862856
('vunstab', 'albedo', 0)	0.9995581951103346	1.0004022641451438	0.9999603816544574	0.9998743512513539	0.9996943663864961	1.0000942865428248	0.9999754752242709	0.9998444573730927	0.9996283742895136	0.99911211065305	0.9989943440986321	0.9989745593885582	0.9990595435125079	0.9989598021976523	0.9992718274562035	0.9989265801128618	0.9993948292173709	0.9991797234808073	0.9997505107335711	0.9993713257182635	0.9995732386470925	0.9990679966851785	0.9990492859846747	0.999692939043595
('vunstab', 'albedo', 1)	0.0002526173990123931	0.00018213921974624125	0.0001769894022685995	0.00017528244560881883	0.00017484758895712445	0.000175045997952706	0.00017526562625011342	0.00017578337426513065	0.00017661793808598206	0.00017825914372501163	0.00018179084155938268	0.00018496641225685266	0.00019009238309296907	0.0001956931038427422	0.0001971596064007442	0.00020107584166016614	0.00020650194946088577	0.0002005697645752463	0.00019728652265325262	0.0001952115834040061	0.000190972947061536	0.00019135934334880942	0.00019621674200860862	0.0002565714544310578
('unstab', 'Nd', 0)	1.0018760208342923	1.0070318022003277	1.0099859980066834	1.009556349775812	1.0068220753128685	1.0046730097638457	1.0032144340243179	1.0014099164417878	1.0004287657803037	0.9988663097378125	0.9985891955894477	0.9978737191627075	0.998023369707837	0.9967478822063396	0.9964820543751763	0.9954404228430284	0.994277653889093	0.9953604943481273	0.9945885062468399	0.9958650799246838	0.9960085774932235	0.9951572924109715	0.9961021866787647	0.9957380813566061
('unstab', 'Nd', 1)	0.0008471032925976978	0.0006148817191335994	0.0005995984077891078	0.0005938189961917058	0.0005896945264325046	0.0005868304874785487	0.0005862522963298536	0.0005865632651972534	0.0005881308516442231	0.0005936589286885162	0.0006050793209662798	0.0006148095319284701	0.0006318691386471607	0.0006494049495553738	0.0006558412452299459	0.0006595365794388435	0.0006506463340827819	0.0006298667428406467	0.0006168857963200193	0.0006135041235028959	0.000609164308683791	0.0006106362408502102	0.0006251344071332924	0.0008149178994469002
('unstab', 'LWP', 0)	1.0023154947469362	1.0038996165295453	1.0049938840347252	1.005657065526134	1.0078300015666042	1.0074519624275233	1.009359881337753	1.0087582487314615	1.0072237585224315	1.0082411604598434	1.009218865518617	1.0094010130683326	1.0103014976437625	1.0070566886004046	1.0088388873830354	1.0097017601472946	1.0101089232928089	1.0089266453602639	1.0100266560629612	1.0096526806716741	1.0098977760169179	1.0089549944636054	1.0104250630289433	1.0098644850780947
('unstab', 'LWP', 1)	0.0010298569831556348	0.0007473353855192866	0.0007333670013203053	0.0007304051127799594	0.000732927607708206	0.0007350370791516793	0.0007389693896480522	0.0007403882398918981	0.0007440868013896407	0.000752081828040489	0.00076614371459315	0.0007812864137535337	0.0008059378386502781	0.0008300824025438621	0.0008392083522695371	0.000847185303241519	0.0008405112355174191	0.00081168781891927	0.0007908692306744235	0.0007838133605977289	0.0007769093086768195	0.000780089207958176	0.0007972921625578205	0.0010416055877006856
('unstab', 'albedo', 0)	1.0018599902623893	1.0041138888298535	1.00447230888249	1.004926720020119	1.0045693742016886	1.003879353162535	1.0040663430852694	1.0030338043797171	1.002494876525077	1.0027016341781483	1.0028807773144788	1.0026963556958748	1.00274279585229	1.0026567258603003	1.0029273804752319	1.0027869632222155	1.0028342483826027	1.0027459963379186	1.0024688609657098	1.0026149759529164	1.0026719529145338	1.002425995495527	1.0027045963026882	1.0030639101619365
('unstab', 'albedo', 1)	0.00028374334060099927	0.00020568352048300952	0.00020052454306483257	0.00019875450861922488	0.00019804000074302068	0.00019747215142694612	0.00019761266499418822	0.00019764794030604975	0.00019811819019412315	0.00020009346575974426	0.00020398246020081229	0.00020782472822728732	0.00021350074942867928	0.00022002359728252023	0.00022197811160591308	0.00022257982845703598	0.00022006880780958436	0.00021287084426222384	0.0002078571084898105	0.00020614645903041005	0.00020453458500053638	0.0002052502825324948	0.00020980044854817067	0.00027372453889878615
('stab', 'Nd', 0)	1.0086795525495305	1.0210493023153608	1.0273785176860513	1.028068421147846	1.0262630527044874	1.0219824736224246	1.017908647158434	1.01317507713775	1.0097730094409845	1.0079807462929422	1.005858241247029	1.0049410035948123	1.0036431930826883	1.0029711454356365	1.0021395383191216	1.0018848397724234	1.00230051277974	1.0008785039983674	1.0006555693685064	0.999770691389003	0.9998235898795281	0.9999860970148535	0.999443781544705	0.9996169848685322
('stab', 'Nd', 1)	0.0006126094146957079	0.00045204523269002186	0.0004453484711703859	0.000443793617617013	0.00044387159812741634	0.00044391709942481414	0.0004445859248815053	0.0004457547463486977	0.0004491826957570768	0.0004611238922831614	0.00047488230785455856	0.0004776396962102843	0.0004912186567050086	0.0005095778451853554	0.0005197794254474608	0.0005086893079535138	0.0004896285740526038	0.0004765775217674769	0.0004735214434013243	0.0004753605393380475	0.0004756465268078202	0.0004797360026120838	0.0004919707436955315	0.0006437172142725491
('stab', 'LWP', 0)	1.0013779767880517	1.0020525608357564	1.0026307005873345	1.0005040924125572	1.0021935321350999	1.0043032421371791	1.0052793274919043	1.0067038219859448	1.0065518215554352	1.0036555963035014	1.0040639692906694	1.0057960712390943	1.004302073745671	1.0040383348642623	1.0056001032077877	1.0059378593190738	1.0035099719259573	1.0040366987561797	1.0050290713025694	1.0048870609130727	1.0053655206668264	1.0043850263346064	1.005522152487431	1.0054450154135048
('stab', 'LWP', 1)	0.0007476983398977707	0.0005454160247576902	0.0005411681814643129	0.0005428582499869171	0.0005496773515248814	0.0005590271417636293	0.0005668524437924233	0.000576183791532167	0.0005868610045633764	0.0006063436587138975	0.000632368289563544	0.0006475273591582967	0.000669719407855402	0.0006921655172499462	0.0007103367881916873	0.0006998811998181174	0.0006737717292370715	0.0006582790558183134	0.0006562537784804797	0.0006611516405255471	0.0006633873611321766	0.0006696478865220177	0.0006867988437215823	0.0008986575519453093
('stab', 'albedo', 0)	1.0022306938186563	1.0054617183734558	1.006904257706089	1.0062913970802019	1.006114382683805	1.0055350985758371	1.0049573103152898	1.0044365570524085	1.003544229425384	1.002451681819743	1.002291120838063	1.002107141038837	1.0018922098467011	1.0017307231823527	1.0016361942243455	1.001613319846461	1.0016448226475718	1.001360884467123	1.0014364910785762	1.0016566745726063	1.0015306116386409	1.0017733039397632	1.0016191220955613	1.001301327244083
('stab', 'albedo', 1)	0.00021189692185911825	0.0001544848387224211	0.00015184516710034843	0.00015137925103829607	0.00015188342081083348	0.000152702295056142	0.00015349726078970247	0.00015452694528173057	0.0001559315552628984	0.00015989024407045006	0.00016562956847318737	0.0001676151292771622	0.000172825768289758	0.00017897826947489815	0.00018224093626445346	0.00017686724033625975	0.00017031654009367218	0.0001663299091502785	0.0001653493948889642	0.00016617184008897856	0.00016624508506444518	0.00016763606084636222	0.000171685841397266	0.0002239068039302924
('vstab', 'Nd', 0)	1.016171879464869	1.0317227134627345	1.042066360077633	1.0429097895239843	1.0414805582266704	1.0376710410944134	1.0315348141292027	1.0267596760310007	1.0236145378177983	1.0205834290478597	1.0160286825493459	1.0130972922948251	1.0117183534838974	1.0095949329969485	1.0080231414854066	1.0073087315615712	1.006755044450883	1.005559416935915	1.0044203837937065	1.0032735614183177	1.002521360819211	1.0034663180904628	1.003958492127296	1.0042026596766025
('vstab', 'Nd', 1)	0.0009906981275748972	0.000733199834425961	0.0007279766146247896	0.0007284815666848656	0.000729810537583685	0.0007297556701161337	0.0007289456708171766	0.0007309552260975938	0.0007383167007956168	0.0007763444664080875	0.0008020453207503576	0.0007656188669264434	0.0007725959736644595	0.0008095286874014388	0.0008023322560882235	0.0008000525385894828	0.0007944606113274293	0.000768117140564927	0.0007804724798607698	0.000808131123196631	0.0007874516294307906	0.0007912508659741844	0.0008123828071589289	0.00106671215102465
('vstab', 'LWP', 0)	0.9930006793049866	0.9949282907731317	0.9942347058658944	0.9952643267278791	0.9916901574494974	0.991837061952964	0.9959237256273297	0.997338603302424	0.998672876929084	0.9991880575419674	0.9996427066822279	1.0008228596699424	1.0013837499833906	0.9996225302380517	1.0016506361034885	0.9998857031005398	0.998115572306022	0.9976145578509908	0.9988877050285903	0.9975056759743657	0.9996387061737371	0.9982418925783333	0.9982743034533529	0.9971362030938186
('vstab', 'LWP', 1)	0.0014084770135559055	0.00102430960480812	0.001013674553885013	0.0010198995907722446	0.0010465253249910755	0.0010831274426233131	0.0011124078309093896	0.0011468853582418106	0.0011957124093939777	0.0013051713206610456	0.001396394995912549	0.0014001882791265447	0.0014296225897867225	0.0014999067795489522	0.0014869612794765502	0.0014973862637840136	0.0015141980131885787	0.0014621895718380242	0.0014882304032252346	0.0015692370818886742	0.0015494250156468082	0.0015479146848222112	0.001592511212694808	0.0020914205761978165
('vstab', 'albedo', 0)	1.001010956734821	1.0041462689642018	1.0052541052353612	1.005542150660035	1.005013247602375	1.0036801096734962	1.0036019494917936	1.002859300735574	1.0030865796263113	1.0031793617616285	1.0020942054934467	1.0020590402544316	1.001667000351164	1.0009467168380113	1.0014189496707089	1.0009651264703219	1.00054447380688	0.9999357438059092	1.0001391614158677	1.0002031813966155	1.0000170119064806	1.0002593288072934	1.0000123408470265	1.0004496763771042
('vstab', 'albedo', 1)	0.000386359241061408	0.0002849491747471341	0.0002813286555310097	0.0002819696871633991	0.00028320454254752693	0.00028463563368474215	0.0002860672643781424	0.0002878484942548878	0.0002915020897103485	0.0003042363326764974	0.00031826467435595	0.00030651309065633266	0.0003100388662518097	0.00032493510317870743	0.00032119293477090167	0.00032043688506554327	0.0003191228523564506	0.0003075286466712034	0.00031200124112493497	0.0003235253943268308	0.0003139856052508244	0.00031249724806857335	0.0003194387693332333	0.00041812482840403094
